# Supplementary material for: Effects of Oral Anthocyanin Supplementation on In Vitro Neurogenesis, Hippocampus-Dependent Cognition, and Blood-Based Dementia Biomarkers: Results from a 24-Week Randomized Controlled Trial in Older Adults At Risk for Dementia (ACID)
Source: Nutrients. 2025 Aug 19;17(16):2680. doi: 10.3390/nu17162680 (PMC12389521; doi:10.3390/nu17162680)
Supplement: Supplementary file 1 [file nutrients-17-02680-s001.zip]

Archive with 1 entries (1 files):
- nutrients-3778509-supplementary.pdf
